# Supplementary material for: Suicidal behavior in German military service members: An analysis of attempted- and completed suicides between 2010 and 2016
Source: PLoS One. 2021 Aug 19;16(8):e0256104. doi: 10.1371/journal.pone.0256104 (PMC8376105; doi:10.1371/journal.pone.0256104)
Supplement: S1 File — (XLSX) [file pone.0256104.s001.xlsx]

## Sheet: Tabelle1
Year	BW personal	BW Suicide	BW Suicide Rates	German population	Suicide	German Suicide Rates
2010	234338	24	10.2416	53185039	6480	12.1839
2011	204877	17	8.29766	52149555	6465	12.397
2012	191462	22	11.4905	52306607	6324	12.0903
2013	183723	17	9.25306	52474614	6367	12.1335
2014	180242	27	14.9799	52635442	6433	12.2218
2015	177069	28	15.813	53192165	6279	11.8044
2016	177608	15	8.44557	53188519	6167	11.5946
